# Supplementary material for: A Novel Swarm Intelligence-Driven Feature Selection for Interpretable Machine Learning in Multiparametric MRI-Based GBM Overall Survival Analysis
Source: Cancers (Basel). 2026 Jun 10;18(12):1888. doi: 10.3390/cancers18121888 (PMC13296785; doi:10.3390/cancers18121888)
Supplement: Supplementary file 1 [file cancers-18-01888-s001.zip]

Archive with 1 entries (1 files):
- cancers-4309738-supplementary.pdf
